# Supplementary material for: ATP Hydrolases Superfamily Protein 1 (ASP1) Maintains Root Stem Cell Niche Identity through Regulating Reactive Oxygen Species Signaling in Arabidopsis
Source: Plants (Basel). 2024 May 26;13(11):1469. doi: 10.3390/plants13111469 (PMC11174532; doi:10.3390/plants13111469)
Supplement: Supplementary file 1 [file plants-13-01469-s001.zip]

Archive with 2 entries (2 files):
- Supplemental Figures.pdf
- Supplementary Table S1. List of primers used.xlsx
