# Supplementary material for: ATP Hydrolases Superfamily Protein 1 (ASP1) Maintains Root Stem Cell Niche Identity through Regulating Reactive Oxygen Species Signaling in Arabidopsis
Source: Plants (Basel). 2024 May 26;13(11):1469. doi: 10.3390/plants13111469 (PMC11174532; doi:10.3390/plants13111469)
Supplement: Supplementary file 1 [file plants-13-01469-s001.zip › Supplementary Table S1. List of primers used.xlsx]

## Sheet: Sheet1
Primers	Sequences
SAIL547G04F	AAGGCCTATTAAAGGCCCTTC
SAIL547G04R	CCAACAAAGTTGCACAATGTG
salk036792F	AGAAAGGGGAAACCATGTTTG
salk036792R	GCAAACCCTAGTTCCCAATTC
ASP1-35S-F	GGGGACAAGTTTGTACAAAAAAGCAGGCTGCATGGGAGGTTCGTCGGAGACA
ASP1-35S-R	GGGGACCACTTTGTACAAGAAAGCTGGGTCCTATCGGGAATCTTCTTCGGGATC
ASP1-pKGWFS7.1-F1	GGGGACAAGTTTGTACAAAAAAGCAGGCTGCATATCGCTGAGTGAAGATTAGAA
ASP1-pKGWFS7.1-R1	GGGGACCACTTTGTACAAGAAAGCTGGGTCCATGTCTCTTCTAAAAATTCAACC
ASP1-pKM43GW-F1	GGGGACAACTTTGTATAGAAAAGTTGGCATATCGCTGAGTGAAGATTAGAA
ASP1-pKM43GW-R1	GGGGACTGCTTTTTTGTACAAACTTGCCATGTCTCTTCTAAAAATTCAACC
ASP1-pKM43GW-F2	GGGGACAGCTTTCTTGTACAAAGTGGGCATGGGAGGTTCGTCGGAGACA
ASP1-pKM43GW-R2	GGGGACAACTTTGTATAATAAAGTTGCTCATCGGGAATCTTCTTCGGGATC
ASP1-FU30-F	GCTCTAGAATGGGAGGTTCGTCGGAGACA
ASP1-FU30-R	GGGGTACCTCATCGGGAATCTTCTTCGGGATC
ASP1-qRTF	TCCATACGAGGATGTAATT
ASP1-qRTR	CTTTCCAGTACCAGGAGGT
ACT2-qRTF	TTGACTACGAGCAGGAGATGG
ACT2-qRTR	ACAAACGAGGGCTGGAACAAG
WOX5-qRTF	GATTGTCAAGAGGAAGAGAAGGTGA
WOX5-qRTR	AGCTTAATCGAAGATCTAATGGCG
PLT1-qRTF	TCGCCGGAAACAAAGAC
PLT1-qRTR	CCGATGGGAAGAGTGCTAC
PLT2-qRTF	ACTCTTCTTTGCCGCCTCACAT
PLT2-qRTR	CCCCCGATTTGCTCACTCC
SHR-qRTF	TGGTCGAGGAGGATGAGGAATAG
SHR-qRTR	ACACTGTACCATCGACCAAACACC
SCR-qRTF	TAGCGGTTGGAGGACCATCG
SCR-qRTR	CGCTTGTGTAGCTGCATTTCC
Cat1-qRTS	CGCCGATTTGCGAGATACACACAG
Cat1-qRTA	GACCTCGAGTTCCGACAGTCAAAGA
Cat2-qRTS	TCCCGTCGAGGTATGACCAGGTT
Cat2-qRTA	CTTGCCAGCTTCTGTCCCAAAGACT
APX1-qRTS	GTCCATTCGGAACAATGAGGTTTGAC
APX1-qRTA	GTGGGCACCAGATAAAGCGACAAT
APX2-qRTS	TGATGTGAAGACGAAGACAGGAGGAC
APX2-qRTA	CCCATCCGACCAAACACATCTCTTA
RBOHC-qRTS	AATTCTCTCATTTTCTCGGG
RBOHC-qRTA	CCACCTTCCATTTTCAAGC
RBOHD-qRTS	TCAACAACATGAAAGGTCC
RBOHD-qRTA	CTAGAAGTTCTCTTTGTGG
RBOHF-qRTS	CAGCAACCGCCATTAATG
RBOHF-qRTA	CATCGAACAGTTCCAATGC
POD11F	AGGATGTGATGGATCGGTGTT
POD11R	GAGTTGGAAGGTTTGTTGTGG
POD55F1	TGTTCTTTCACGACTGCTTCGTC
POD55R1	AGCTCCACCTTAAACTCTGGCCC
APX3F	GATTCAAATGTCTGCCCC
APX3R	AAAGCCTGACCTCTCCG
APX4F	ATCTCGAAGGGAGGTCC
APX4R	CAATCCAACAGCAATGAAC
APX5F	GCTCCCATTATGCTCCG
APX5R	GCGACTGCCTTCTCCAA
APX6F	GTGCGACTCGTTTTCATC
APX6R	AATACGCCAGGCTCTTG
TAPX F	CCTGTCGTTGCTCTTTCT
TAPX R	ATCATCCTCGTGCTCGT
SAPX F	AGGACCGAAAATACCGA
SAPX R	GCTTCCCCCAACCACTA
